# Supplementary material for: A Comprehensive Review of Computational and Experimental Studies on Skin Mechanics and Meshing: Discrepancies, Challenges, and Optimization Strategies
Source: Biomimetics (Basel). 2025 Dec 22;11(1):4. doi: 10.3390/biomimetics11010004 (PMC12839001; doi:10.3390/biomimetics11010004)
Supplement: Supplementary file 1 [file biomimetics-11-00004-s001.zip]

Archive with 1 entries (1 files):
- biomimetics-3997929-supplementary.pdf
